# Supplementary material for: Interrogation of the cell wall integrity pathway in Aspergillus niger identifies a putative negative regulator of transcription involved in chitin deposition
Source: Gene X. 2020 Jan 28;5:100028. doi: 10.1016/j.gene.2020.100028 (PMC7285910; doi:10.1016/j.gene.2020.100028)
Supplement: Supplementary Table 1 — All primer used in this study. [file mmc1.xlsx]

## Sheet: Sheet1
List of Primers for RD15#55 manuscript
Name	Sequence	Used for
pTE1_for	CCttaattaaACTCCGCCGAACGTACTG	PacI site (orange lower case) + CC overhang for ligation in pFC332. Used i.c.w. a reverse (Rv) sgRNA primer
pTE1_rev	CCttaattaaAAAAGCAAAAAAGGAAGGTACAAAAAAGC	PacI site (orange lower case) + CC overhang for ligation in pFC332. Used i.c.w. a forward (Fw) sgRNA primer
OTL464	agtttactcaagcatgtcggGTTTTAGAGCTAGAAATAGCAAG	Use in combination with pTE1_rev to create 3' flank gRNA. Targets the disrupted NRRL3_09595 of TLF51 and not WT. Use for the complementation of NRRL3_09595 in TLF51 on the native locus
OTL465	ccgacatgcttgagtaaactGACGAGCTTACTCGTTTCG	Use in combination with pTE1_for to create 5' flank gRNA. Targets the disrupted NRRL3_09595 of TLF51 and not WT. Use for the complementation of NRRL3_09595 in TLF51 on the native locus
OTL385	AGGCATCGAAATCACAGGAT	Repair DNA fragment for SNP in TLF51 compared to RD15.4 and NRRL3 reference that causes a stop codon (frameshift), resulting in a premature termination of NRRL3_09595. Primes 298 bp upstream from SNP
OTL386	GTCGGTCGAAGAGCTGAAAC	Repair DNA fragment for SNP in TLF51 compared to RD15.4 and NRRL3 reference that causes a stop codon (frameshift), resulting in a premature termination of NRRL3_09595. Primes 141 bp downstream from SNP
OTL387	GTCACCACTCACCAGGATCA	Use for sequencing of the PCR product created from primers OTL385 & OTL386 to confirm SNP
An04g04020_P1f	TAGCGATGTCGGCGTGAA	Amplification of An04g04020 5' flank
An04g04020_P2r	CAATTCCAGCAGCGGCTT GGCGAAAATCATGAGTATCTC	Amplification of An04g04020 5' flank
An04g04020_P3f	ACACGGCACAATTATCCATCG CAGCCCTGTAGTAGTAGTCTCG	Amplification of An04g04020 3' flank
An04g04020_P4r	TTTGGAGGCTTCTTCGAACCT	Amplification of An04g04020 3' flank
An04g04020_P5f	TTCTGCGCAGGTTTGCCT	diagnostic PCR ΔAn04g04020
An04g04020_P6r	TGGATTGGTGCAGGGAAGAT	diagnostic PCR ΔAn04g04020
An04g04020_P7f	ACAGCATTCTGGAGTGCCG	diagnostic PCR ΔAn04g04020
An04g04020_P8r	CGCCATTAGGGATCTCACCTC	diagnostic PCR ΔAn04g04020
NRRL3_3052_P1f	TGATTGCTGTTGTTGTGCTCG	Amplification of NRRL3_3052 5' flank
NRRL3_3052_P2r	CAATTCCAGCAGCGGCTT TTAGGCTACTGTCAGCCCTAG	Amplification of NRRL3_3052 5' flank
NRRL3_3052_P3f	ACACGGCACAATTATCCATCG TCCCGTCTCATATCTTACAGC	Amplification of NRRL3_3052 3' flank
NRRL3_3052_P4r	TCAATGCTGGTCCAAGCTGA	Amplification of NRRL3_3052 3' flank
NRRL3_3052_P5f	CATCGTCGTTCTCAAGCATCA	diagnostic PCR ΔNRRL3_3052
NRRL3_3052_P6r	GGGCTTTCCGTGCTTGTAGTT	diagnostic PCR ΔNRRL3_3052
NRRL3_3052_P7f	AGTCATCCTTTGCTGGTGCC	diagnostic PCR ΔNRRL3_3052
NRRL3_3052_P8r	ACCATGGCTACCCGTGACA	diagnostic PCR ΔNRRL3_3052
NRRL3_3857_P1f	ACTACCAACACACTGGCCCTG	Amplification of NRRL3_3857 5' flank
NRRL3_3857_P2r	CAATTCCAGCAGCGGCTT GGTTGCTTCCTCCCCATACAC	Amplification of NRRL3_3857 5' flank
NRRL3_3857_P3f	ACACGGCACAATTATCCATCG AGTTCATGTCTGCCTTTACAGC	Amplification of NRRL3_3857 3' flank
NRRL3_3857_P4r	ATGCCTGCGAGCCTTCTGT	Amplification of NRRL3_3857 3' flank
NRRL3_3857_P5f	GGAGAGCGGACCAGGCTATAA	diagnostic PCR ΔNRRL3_3857
NRRL3_3857_P6r	GGAAAGGACGGTTTGGTTGTC	diagnostic PCR ΔNRRL3_3857
NRRL3_3857_P7f	GGCCCAGAAAGTGGAATGG	diagnostic PCR ΔNRRL3_3857
NRRL3_3857_P8r	TCTGCGATGATCAGTGCATGT	diagnostic PCR ΔNRRL3_3857
NRRL3_9002_P1f	AAGCCACTCGGACTTACAGGG	Amplification of NRRL3_9002 5' flank
NRRL3_9002_P2r	CAATTCCAGCAGCGGCTT GTTGGCTGAAGCGCAACAGG	Amplification of NRRL3_9002 5' flank
NRRL3_9002_P3f	ACACGGCACAATTATCCATCG GGGGTTCTGAATGGCGTAATG	Amplification of NRRL3_9002 3' flank
NRRL3_9002_P4r	TGCGGCATAAATTCAGGACC	Amplification of NRRL3_9002 3' flank
NRRL3_9002_P5f	CCTGGTTAGTGCCGACAACAG	diagnostic PCR ΔNRRL3_9002
NRRL3_9002_P6r	TCACAAAGCGATCAAGCATCA	diagnostic PCR ΔNRRL3_9002
NRRL3_9002_P7f	GATTGCAGTGCTGGGTTCTTG	diagnostic PCR ΔNRRL3_9002
NRRL3_9002_P8r	GCGACATTGGCTGGATTGA	diagnostic PCR ΔNRRL3_9002
NRRL3_9595_P1f	TTTGGTCACACGGTTCGTTG	Amplification of NRRL3_9595 5' flank
NRRL3_9595_P2r	CAATTCCAGCAGCGGCTT GATGGAAGTATATAAGCTGATAG	Amplification of NRRL3_9595 5' flank
NRRL3_9595_P3f	ACACGGCACAATTATCCATCG TGAGACAATAAAAAAAGAGAGAGAAATG	Amplification of NRRL3_9595 3' flank
NRRL3_9595_P4r	TACTCGGACATGCGCAAGG	Amplification of NRRL3_9595 3' flank
NRRL3_9595_P5f	TCGTGCACTGGGAGGTTGT	diagnostic PCR ΔNRRL3_9595
NRRL3_9595_P6r	GGAGGGTTTGGGAGGTTTCT C	diagnostic PCR ΔNRRL3_9595
NRRL3_9595_P7f	GAAGAGTTAGCAACGGCGACC	diagnostic PCR ΔNRRL3_9595
NRRL3_9595_P8r	GAAGCTGCAAGTGTGCGATG	diagnostic PCR ΔNRRL3_9595
AOpyrGP12f	AAGCCGCTGCTGGAATTG	pyrG marker PCR
AOpyrGP13r	CGATGGATAATTGTGCCGTG T	pyrG marker PCR
AOpyrGP14f	ATTGACCTACAGCGCACGC	pyrG split marker fusion PCR
AOpyrGP15r	CCGGTAGCCAAAGATCCCTT	pyrG split marker fusion PCR
AOpyrGP16r	GCAATAAGCCCAACCCTATC G	diagnostic PCR Δ gene of interest
AOpyrGP17f	AGGTGCAGCTGGAGATTGGT	diagnostic PCR Δ gene of interest
* overlapping sequences for fusion PCR are indicated in bold.
