# Supplementary material for: Interrogation of the cell wall integrity pathway in Aspergillus niger identifies a putative negative regulator of transcription involved in chitin deposition
Source: Gene X. 2020 Jan 28;5:100028. doi: 10.1016/j.gene.2020.100028 (PMC7285910; doi:10.1016/j.gene.2020.100028)
Supplement: Supplementary Table 2 — All indels and SNPs found in TLF51 compared to RD15.4. [file mmc2.xlsx]

## Sheet: Sheet1
Chromosome	Location	Genomic location	NRRL3_#	An#	Gene orientation	Gene description	Sequencing depth	Frequency	WT SNP	RD15.4#55 SNP	Alteration in gene
NRRL3_chr_4_2	3439123	Intergenic	N/A	N/A	N/A	61bp ustream of NRRL3_06157 (Histone-fold domain-containing protein)	13	0.77	C	CTTTTT
NRRL3_chr_7_1	365938	Intergenic	N/A	N/A	N/A	130bp downstream of TF (NRRL3_08924)	21	1	G	GA
NRRL3_chr_6_1	4057775	Intergenic	N/A	N/A	N/A	200bp upstream of NRRL3_08707 (Arabinoxylan arabinofuranohydrolase)	84	0.98	T	TC
NRRL3_chr_5_2	83852	Intergenic	N/A	N/A	N/A	230bp upstream of AN16g09120 (protein of unknown function)	9	0.78	G	GAAAAAAA
NRRL3_chr_4_2	2265075	Intergenic	N/A	N/A	N/A	300bp upstream of unknown protein An02g05980	16	1	G	GA
NRRL3_chr_8_2	1620446	Intergenic	N/A	N/A	N/A	41bp downstream of NRRL3_11240 (hypothetical protein)	18	0.94	A	AT
NRRL3_chr_7_2	2478046	Intergenic	N/A	N/A	N/A	47bp downstream of NRRL3_10052 MFS sugar/inositol trasporter	11	1	A	C
NRRL3_chr_5_1	925517	Intergenic	N/A	N/A	N/A	500bp upstream of unknown protein NRRL3_06601	6	1	G	GA
NRRL3_chr_4_1	1520081	Intergenic	N/A	N/A	N/A	50bp upstream of Fatty acid saturase NRRL3_04752	12	0.92	A	AGGGGG
NRRL3_chr_4_2	2581478	Intergenic	N/A	N/A	N/A	71bp upstream of An02g04570 (protein of unknown function)	14	0.71	C	CTTTTTTTTTTTTTTTTTTTTTTTTT
NRRL3_chr_8_1	1001494	Intron (ORF)	NRRL3_10506	An18g04180	+	40S ribosomal protein S19	10	0.9	G	GA
NRRL3_chr_7_1	597454	CDS	NRRL3_09002	An12g02450	+	agsC	128	1	C	T	CAA --> TAA
NRRL3_chr_7_2	1102303	CDS	NRRL3_09595	An11g06750	-	Bye1 orthologue (transcription elongation factor S-II)	150	1	TC	T
NRRL3_chr_7_2	1102305	CDS	NRRL3_09595	An11g06750	-	Bye1 orthologue (transcription elongation factor S-II)	151	1	GCGGAGGA	G
NRRL3_chr_8_2	2139299	CDS	NRRL3_11411	An08g08570	-	Hypothetical protein (DNA binding prediction)	132	1	G	A	Synonymous substitution Valine GTC to GTT
NRRL3_chr_6_1	1460250	Intergenic	N/A	N/A	N/A	In predicted intron between NRRL3_07883 (PKS, An04g04360) and An04g04350; could also be intergenic	17	0.82	G	GTTTTTTTTTTTTTTTTTTTTTTTTTT
NRRL3_chr_1_2	161801	Intergenic	N/A	N/A	N/A	intergenic	26	0.73	A	C
NRRL3_chr_1_2	660079	Intergenic	N/A	N/A	N/A	intergenic	4	1	TGGGG	T
NRRL3_chr_2_2	187468	Intergenic	N/A	N/A	N/A	Intergenic	6	1	C	CTTTTTTTTTTTTTTTTTTTTTTTTTTTTTTTTTTT
NRRL3_chr_6_1	2728944	Intergenic	N/A	N/A	N/A	Intergenic	21	0.95	G	GA
NRRL3_chr_6_1	3715729	Intergenic	N/A	N/A	N/A	intergenic	16	0.75	C	CTTTTTTT
NRRL3_chr_7_1	748921	Intergenic	N/A	N/A	N/A	Intergenic	12	0.75	T	TAAAAAAAAAAAAAAAAAAAAAAAAAAAAAAAAAAAAAAAAAAAAAAAA
NRRL3_chr_7_2	687403	Intergenic	N/A	N/A	N/A	Intergenic	32	1	G	GT
NRRL3_chr_7_2	2807020	Intergenic	N/A	N/A	N/A	Intergenic	4	1	TTTAGGG	T
NRRL3_chr_1_2	369157	Intergenic	N/A	N/A	N/A	intergenic	19	0.84	G	GTTTTTTTTTTTTTTTT
NRRL3_chr_6_1	2584758	Intergenic	N/A	N/A	N/A	Intergenic	56	1	G	A
NRRL3_chr_6_1	1516303	Intergenic	N/A	N/A	N/A	Intergenic (between NRRL3_07897 and NRRL3_07898)	27	0.93	G	GT
NRRL3_chr_6_1	3177813	Intergenic	N/A	N/A	N/A	Intergenic (between NRRL3_08423 Anp1 and NRRL3_08424 zinc transporter)	57	0.84	G	GT
NRRL3_chr_8_1	189408	Intergenic	N/A	N/A	N/A	Intergenic; ~480bp upstream of NRRL3_10236 (Peptidyl-prolyl cis-trans isomerase)	161	1	G	A
NRRL3_chr_8_1	189409	Intergenic	N/A	N/A	N/A	Intergenic; ~480bp upstream of NRRL3_10236 (Peptidyl-prolyl cis-trans isomerase)	162	1	T	A
NRRL3_chr_2_1	32592	Intergenic	N/A	N/A	N/A	Intergenic; ~500bp downstream hypothetical protein NRRL3_01210	30	0.77	C	CTTTTTTTTTTTTTTTTTTTTTTTT
NRRL3_chr_3_2	1018123	Intron (ORF)	NRRL3_03881	An12g04630	+	Oxalate decarboxylase	40	0.72	C	CT	In intron
NRRL3_chr_3_1	503883	CDS	NRRL3_03052	An12g08790	-	Phospholipid-translocating ATPase	143	1	G	A	TCC --> TTC; S --> F substitution @ 1426/1519AA
NRRL3_chr_5_2	52813	Intron (ORF)	NRRL3_06613	An16g09230	-	Putative fungal transcription factor	10	0.8	G	GA	In centre of last intron of fungal TF
NRRL3_chr_2_1	56	Telomere	N/A	N/A	N/A	telomere	4	1	T	TAAACCCTA
NRRL3_chr_3_2	1992389	Telomere	N/A	N/A	N/A	telomere	6	1	G	GT
NRRL3_chr_3_2	1992398	Telomere	N/A	N/A	N/A	telomere	6	1	T	TTAGGG
NRRL3_chr_6_1	1546593	CDS	N/A	An04g04020	-	Unknown protein	92	1	T	A
